# Supplementary material for: Intestinal Effects of Filtered Alkalinized Water in Lean and Obese Zucker Rats
Source: Microorganisms. 2024 Feb 2;12(2):316. doi: 10.3390/microorganisms12020316 (PMC10892922; doi:10.3390/microorganisms12020316)
Supplement: Supplementary file 1 [file microorganisms-12-00316-s001.zip]

Archive with 9 entries (9 files):
- Table S1. Data Figure 1.csv
- Table S2. Data Figure 2.csv
- Table S3. Data Figure 3.csv
- Table S4. Data Figure 4.csv
- Table S5. Data Figure 5.csv
- Table S6. Data Figure 6.csv
- Table S7. Data Figure 7.csv
- Table S8. Data Figure 8.csv
- Table S9. Data Figure 9.csv
