# Supplementary material for: Intestinal Effects of Filtered Alkalinized Water in Lean and Obese Zucker Rats
Source: Microorganisms. 2024 Feb 2;12(2):316. doi: 10.3390/microorganisms12020316 (PMC10892922; doi:10.3390/microorganisms12020316)
Supplement: Supplementary file 1 [file microorganisms-12-00316-s001.zip › Table S1. Data Figure 1.csv]

	Line	Treatment	time = 0	2 weeks	4 weeks	6 weeks	8 weeks	10 weeks	12 weeks	14 weeks						time = 0	2 weeks	4 weeks	6 weeks	8 weeks	10 weeks	12 weeks	14 weeks
1	Obese	tap	452	531	625		696,6	744,8	782,5	801,2	(g)		1	Obese	tap	100	117,5	138,3		154,1	164,8	173,1	177,3	%
2	Obese	tap	459	547	618,2		735,9	765,2	794,9	799,3	(g)		2	Obese	tap	100	119,2	134,7		160,3	166,7	173,2	174,1	%
3	Obese	tap	441	505	570,5		663,5	684,3	723,8	737,6	(g)		3	Obese	tap	100	114,5	129,4		150,5	155,2	164,1	167,3	%
4	Obese	filter	388,3	454	497,5	539,2	584,2	610,6	624,6	632,5	(g)		4	Obese	filter	100	116,9	128,1	138,9	150,5	157,2	160,9	162,9	%
5	Obese	filter	417	486	550,2	591,3	631,2	666	688	712,3	(g)		5	Obese	filter	100	116,5	131,9	141,8	151,4	159,7	165,0	170,8	%
6	Obese	filter	479,8	561	626,7	687,4	750,4	785,1	820,7	836,1	(g)		6	Obese	filter	100	116,9	130,6	143,3	156,4	163,6	171,1	174,3	%
7	Obese	filter+diet	413	548	542,7	570,3	625,9	658,3	691,8	705,6	(g)		7	Obese	filter+diet	100	132,7	131,4	138,1	151,5	159,4	167,5	170,8	%
8	Obese	filter+diet	470,5	485	611,7	646,3	684,9	715	740,7	745,3	(g)		8	Obese	filter+diet	100	103,1	130,0	137,4	145,6	152,0	157,4	158,4	%
9	Obese	filter+diet	430,4	525	599,3	667,6	721,7	771,3	790	801,1	(g)		9	Obese	filter+diet	100	122,0	139,2	155,1	167,7	179,2	183,6	186,1	%
10	Obese	filter+diet	400	485	547,03	595,5	638,4	675,9	697,5	724,9	(g)		10	Obese	filter+diet	100	121,3	136,8	148,9	159,6	169,0	174,4	181,2	%
11	Obese	filter+diet	466	561	624,3	662,3	714	736,9	803	824,3	(g)		11	Obese	filter+diet	100	120,4	134,0	142,1	153,2	158,1	172,3	176,9	%
12	Obese	filter+diet	456,3	474	606,9	662,4	692,3	736,1	784	796,4	(g)		12	Obese	filter+diet	100	103,9	133,0	145,2	151,7	161,3	171,8	174,5	%
13	Obese	filter	438,2	488	539,6	588,3	627,4	660,1	684	694	(g)		13	Obese	filter	100	111,4	123,1	134,3	143,2	150,6	156,1	158,4	%
14	Obese	filter	460,1	516,6	579,5	633,5	671,6	713,8	715,6	694	(g)		14	Obese	filter	100	112,3	126,0	137,7	146,0	155,1	155,5	150,8	%
15	Obese	filter	447,8	504,6	577,4	620,8	658,7	703,6	721,3	739,5	(g)		15	Obese	filter	100	112,7	128,9	138,6	147,1	157,1	161,1	165,1	%
16	Obese	tap	420	484,6	541,2	586,9	608,2	647,7	676,3	689,1	(g)		16	Obese	tap	100	115,4	128,9	139,7	144,8	154,2	161,0	164,1	%
17	Obese	tap	456	548,9	610,9	678,2	717,1	754,8	771,7	775,2	(g)		17	Obese	tap	100	120,4	134,0	148,7	157,3	165,5	169,2	170,0	%
18	Obese	tap	481	565,2	616,7	644,4	687,8	731,2	764,8	770,5	(g)		18	Obese	tap	100	117,5	128,2	134,0	143,0	152,0	159,0	160,2	%
		Average control Obese	451,5	530,2833333	597,0833333	636,5	684,85	721,3333333	752,3333333	762,15					Average control Obese	100	117,4035697	132,2270018	140,8	151,6595692	159,7360504	166,614271	168,8184742
		SD	20,24598726	30,2388106	33,55767672	46,15983102	44,99772216	45,79448293	44,37939462	42,62406597					SD	0	2,209497457	4,032604216	7,437007792	6,869864042	6,610944263	6,126622016	6,33066634
		media filtro Obese	438,5333333	501,7	561,8166667	610,0833333	653,9166667	689,8666667	709,0333333	718,0666667					media filtro Obese	100	114,4532058	128,1190743	139,0838062	149,0763177	157,2492232	161,5990573	163,7196013
		SD	32,37626703	35,93432899	43,65901587	49,98565461	56,07888789	59,27845027	64,59271373	67,68245464					SD	0	2,606238964	3,194522519	3,175183665	4,671922765	4,357717753	5,809858184	8,469835751
		media filtro + dieta Obese	439,3666667	513	588,655	634,0666667	679,5333333	715,5833333	751,1666667	766,2666667					media filtro + dieta Obese	100	117,210721	134,064935	144,4550522	154,8897752	163,1655686	171,1656485	174,6717168
		SD	29,29400394	36,7749915	34,90655168	41,05511742	39,3096765	42,03847841	48,55267929	47,58254582					SD	0	11,54154833	3,42657751	6,780288861	7,703069491	9,585514681	8,57363324	9,574463393
	Line	Treatment	time = 0	2 weeks	4 weeks	6 weeks	8 weeks	10 weeks	12 weeks	14 weeks				Line	Treatment	time = 0	2 weeks	4 weeks	6 weeks	8 weeks	10 weeks	12 weeks	14 weeks
1	LEAN	control	250	304	348,7	381,1	404,8	429,6	457,8	473,4			1	LEAN	control	100	121,6	139,48	152,44	161,92	171,84	183,12	189,36
2	LEAN	control	371,25	344,4	379,9	414,3	448,4	466,9	481,3	503,3			2	LEAN	control	100	92,76767677	102,3299663	111,5959596	120,7811448	125,7643098	129,6430976	135,5690236
3	LEAN	control	275,27	325,6	363,2	401,7	432,5	454,9	471,08	489,6			3	LEAN	control	100	118,2838667	131,9431831	145,9294511	157,1184655	165,2559305	171,1337959	177,8617358
4	LEAN	filter	279	323	365,2	398,1	426,1	437,6	468,5	486,5			4	LEAN	filter	100	115,7706093	130,8960573	142,688172	152,7240143	156,8458781	167,921147	174,3727599
5	LEAN	filter	299,9	323,2	345,2	RIP	RIP	RIP	RIP	RIP			5	LEAN	filter	100	107,7692564	115,105035
6	LEAN	filter	279,8	356,7	387,6	413,8	445,3	462,6	490,3	515,2			6	LEAN	filter	100	127,4839171	138,5275197	147,891351	159,1493924	165,3323803	175,2323088	184,1315225
7	LEAN	filter+diet	302,4	340,5	383,4	422,2	453,5	493,4	515,5	529,8			7	LEAN	filter+diet	100	112,5992063	126,7857143	139,6164021	149,9669312	163,1613757	170,4695767	175,1984127
8	LEAN	filter+diet	317	352,3	386,9	416,3	432,9	450,1	455,6	471,1			8	LEAN	filter+diet	100	111,1356467	122,0504732	131,3249211	136,5615142	141,9873817	143,7223975	148,6119874
9	LEAN	filter+diet	330	339,9	389,6	429,6	455,9	479,8	498,7	507,2			9	LEAN	filter+diet	100	103	118,0606061	130,1818182	138,1515152	145,3939394	151,1212121	153,6969697
10	LEAN	filter+diet	306,66	306,6	336,2	363,1	384,2	397,7	406	422,3			10	LEAN	filter+diet	100	99,98043436	109,6328181	118,4047479	125,2853323	129,6876019	132,3941825	137,7095154
11	LEAN	filter+diet	306	353,3	392,7	362,3	457,7	489,6	504,8	528,9			11	LEAN	filter+diet	100	115,4575163	128,3333333	118,3986928	149,5751634	160	164,9673203	172,8431373
12	LEAN	filter+diet	261,5	298,5	335,6	364,3	386,5	397,5	404,3	515,3			12	LEAN	filter+diet	100	114,1491396	128,3365201	139,3116635	147,8011472	152,0076482	154,6080306	197,0554493
31	LEAN	filter	324,9	366,3	394,4	424,3	447,3	467,6	482,5	528,5			31	LEAN	filter	100	112,7423823	121,3911973	130,5940289	137,6731302	143,9212065	148,507233	162,6654355
32	LEAN	filter	294,9	277,4	380,6	328,2	350,7	374,6	384,8	542,3			32	LEAN	filter	100	94,06578501	129,0606985	111,2919634	118,9216684	127,0261105	130,4849101	183,892845
33	LEAN	filter	294,5	347,5	301,1	417,7	441,9	474,6	499,6	482,9			33	LEAN	filter	100	117,9966044	102,2410866	141,8336163	150,0509338	161,1544992	169,6434635	163,9728353
34	LEAN	control	295,6	342,9	379,5	405,9	443,6	485,4	508,5	502,2			34	LEAN	control	100	116,0013532	128,3829499	137,3139378	150,067659	164,2083897	172,0230041	169,8917456
35	LEAN	control	301,7	350,4	339,9	431,1	470,1	499,3	522,1	400			35	LEAN	control	100	116,1418628	112,6615844	142,8902884	155,8170368	165,4955254	173,0527014	132,5820351
36	LEAN	control	258,2	308,5	392,6	373,4	403,6	430,9	458,5	516,6			36	LEAN	control	100	119,4810225	152,0526723	144,6165763	156,3129357	166,8861348	177,5755229	200,0774593
		Average Tap LEAN	292,0033333	329,3	367,3	401,25	433,8333333	461,1666667	483,2133333	480,85					Average Tap LEAN	100	114,0459637	127,8083927	139,1310355	150,336207	159,9083817	167,7580203	167,5569999
		SD	43,75830283	19,72105474	20,30379275	21,28283346	26,00620439	28,37630467	26,67978011	42,20586452					SD	0	10,63527138	18,00007852	14,34609619	14,96340799	16,94209387	19,19760767	27,89648187
		Average filter LEAN	295,5	332,35	362,35	396,42	422,26	443,4	465,14	511,08					Average filter LEAN	100	112,6380924	122,8702657	134,8598263	143,7038278	150,8560149	158,3578125	173,8070796
		SD	16,75601385	32,14247968	34,78975424	39,3350607	40,86303953	40,91087875	46,33490045	25,94902696					SD	0	11,20331974	12,9300725	14,606322	15,89606654	15,55199587	18,55737395	10,36201445
		Average filter + diet LEAN	303,9266667	331,85	370,7333333	392,9666667	428,45	451,35	464,15	507,4166667					Average filter + diet LEAN	100	109,3869906	122,1999108	129,5397076	141,2236006	148,7063245	152,8804533	164,185912
		SD	23,08615747	23,52749455	27,15582197	32,84896751	34,56655898	44,31788578	50,03897481	41,89069905					SD	0	6,358968833	7,367420622	9,4735392	9,743302381	12,37111349	13,89320947	21,58793098
