# Supplementary material for: Intestinal Effects of Filtered Alkalinized Water in Lean and Obese Zucker Rats
Source: Microorganisms. 2024 Feb 2;12(2):316. doi: 10.3390/microorganisms12020316 (PMC10892922; doi:10.3390/microorganisms12020316)
Supplement: Supplementary file 1 [file microorganisms-12-00316-s001.zip › Table S2. Data Figure 2.csv]

IL-1 beta										IL-10
Rats (L=lean, F=obese)	Lean Tap	Lean Filter	Lean Filter+Diet	Obese Tap	Obese Filter	Obese Filter + Diet	Total Tap	Total Filter	Total Filter + Diet	Rats (L=lean, F=obese)	Lean Tap	Lean Filter	Lean Filter+Diet	Obese Tap	Obese Filter	Obese Filter + Diet	Total Tap	Total Filter	Total Filter + Diet
L01+L02A	3,66						3,66			L01+L02A	0,06570702						0,06570702
L03+L34A	3,82						3,82			L03+L34A	0,06154096						0,06154096
L35+L36A	3,12						3,12			L35+L36A	0,0799133						0,0799133
L04+L05A		1,09						1,09		L04+L05A		1,22773678						1,22773678
L06+L31A		1,67						1,67		L06+L31A		0,0498437						0,0498437
L32+L33A		0,18						0,18		L32+L33A		0,07108024						0,07108024
L07+L08A			1,47						1,47	L07+L08A			0,06871433						0,06871433
L09+L10A			1,92						1,92	L09+L10A			0,07873358						0,07873358
L11+L12A			0,12						0,12	L11+L12A			0,04968774						0,04968774
F01A				10,17			10,17			F01A				0,05668704			0,05668704
F02A				0,13			0,13			F02A				0,05019569			0,05019569
F03A				0,13			0,13			F03A				0,05175447			0,05175447
F16A				4,28			4,28			F16A				0,05126366			0,05126366
F17A				0,38			0,38			F17A				0,25135568			0,25135568
F18A				8,90			8,90			F18A				0,04269224			0,04269224
F04A					0,93			0,93		F04A					1,4686942			1,4686942
F05A					0,13			0,13		F05A					0,05065457			0,05065457
F06A					0,11			0,11		F06A					2,6657943			2,6657943
F13A					3,96			3,96		F13A					0,04168039			0,04168039
F14A					5,45			5,45		F14A					0,15490584			0,15490584
F15A					2,67			2,67		F15A					0,93278645			0,93278645
F07A						6,36			6,36	F07A						1,42558185			1,42558185
F08A						15,51			15,51	F08A						0,04492815			0,04492815
F09A						0,11			0,11	F09A						0,04309766			0,04309766
F10A						1,83			1,83	F10A						0,04261465			0,04261465
F11A						0,84			0,84	F11A						0,04549476			0,04549476
F12A						1,37			1,37	F12A						0,04085729			0,04085729
