# Supplementary material for: Intestinal Effects of Filtered Alkalinized Water in Lean and Obese Zucker Rats
Source: Microorganisms. 2024 Feb 2;12(2):316. doi: 10.3390/microorganisms12020316 (PMC10892922; doi:10.3390/microorganisms12020316)
Supplement: Supplementary file 1 [file microorganisms-12-00316-s001.zip › Table S3. Data Figure 3.csv]

Antioxidant Capacity
	QT Lean Tap 1.5 mo	QT Lean Tap 3 mo	QT Lean Filter 1.5 mo	QT Lean Filter 3 mo	QT Lean Filter+Diet 1.5 mo	QT Lean Filter+Diet 3 mo	QT Obese Tap 1.5 mo	QTObese Tap 3 mo	QT obese Filter 1.5 mo	QT Obese Filter 3 mo	QT Obese Filter+Diet 1.5 mo	QT Obese Filter+Diet 3 mo
L01A	41,6
L02A	46,3	36,5
L03A	29,1	30,7
L34A	32,2	39,2
L35A	29	42,5
L36A	34,2	36,8
L04A			51,3
L05A			22,9
L06A			28,5	33,4
L31A			31,3	45,9
L32A
L33A				51
L07A					17,1	31,4
L08A					22,1	40,4
L09A					33,7	33,4
L10A					26,5	39,2
L11A					41,8	27,6
L12A					50,3	48,1
F01A							34,6	44,9
F02A							44,3
F03A							48,4	55,6
F16A							46,6	41,3
F17A							51,8	63,2
F18A							81,8	78
F04A									42,2	37,6
F05A									58,1	48,2
F06A									57,2	73,3
F13A									24,7	45,7
F14A									53,8	75,6
F15A									71,4	57,6
F07A											24,7	53,8
F08A											72,9	74,6
F09A											59,7	77,1
F10A											54,8	58,5
F11A											51,6	80,7
F12A											48,6	39,3
