# Supplementary material for: Intestinal Effects of Filtered Alkalinized Water in Lean and Obese Zucker Rats
Source: Microorganisms. 2024 Feb 2;12(2):316. doi: 10.3390/microorganisms12020316 (PMC10892922; doi:10.3390/microorganisms12020316)
Supplement: Supplementary file 1 [file microorganisms-12-00316-s001.zip › Table S4. Data Figure 4.csv]

VO2 relative to t =0 (ml:h:kg)
RAT	Lean Tap t=0 Day	Lean Tap 1.5 mo Day	Lean Tap 3 mo Day	Lean Filter t=0 Day	Lean Filter 1.5 mo Day	Lean Filter 3 mo Day	Lean Filter + Diet t=0 Day	Lean Filter + Diet 1.5 mo Day	Lean Filter + Diet 3 mo Day	Lean Tap t=0 Night	Lean Tap 1.5 mo Night	Lean Tap 3 mo Night	Lean Filter t=0 Night	Lean Filter 1.5 mo Night	Lean Filter 3 mo Night	Lean Filter + Diet t=0 Night	Lean Filter + Diet 1.5 mo Night	Lean Filter + Diet 3 mo Night	Obese Tap t=0 Day	Obese Tap 1.5 mo Day	Obese Tap 3 mo Day	Obese Filter t=0 Day	Obese Filter 1.5 mo Day	Obese Filter 3 mo Day	Obese Filter + Diet t=0 Day	Obese Filter + Diet 1.5 mo Day	Obese Filter + Diet 3 mo Day	Obese Tap t=0 Night	Obese Tap 1.5 mo Night	Obese Tap 3 mo Night	Obese Filter t=0 Night	Obese Filter 1.5 mo Night	Obese Filter 3 mo Night	Obese Filter + Diet t=0 Night	Obese Filter + Diet 1.5 mo Night	Obese Filter + Diet 3 mo Night
1	0	-210,25	-810,58	0	573,83	375,58	0	79,25	-594,67	0	-296,75	-1342,83	0	510	214	0	-935,67	-1545,42	0	-306,51	-982,26	0	-3,19	-240,44	0	-25,74	-443,49	0	-296,18	-648,6	0	216,48	-260,93	0	-134,85	-552,43
2	0	-705,58	-239,33	0	-710,67	-506,25	0	364,58	-285,75	0	-1293,83	-736,25	0	-1020,92	-1221,5	0	164,5	-556,08	0	-343,65	-543,4	0	-495,34	-350,84	0	-27,64	-118,06	0	-880,45	-810,03	0	-908,6	-1062,68	0	-368,43	-359,77
3	0	48,08	-1184,42	0	-728,58	426,58	0	176,92	893,92	0	-407,17	-1464,67	0	-1766,92	-414,5	0	315,67	801	0	-1112,24	-892,65	0	705,43	507,26	0	-22,59	-106,92	0	-1135,4	-1039,82	0	598,45	227,45	0	-127,02	-233,1
4							0	-611	-45,83							0	-1012,39	-499							0	-496,5	-425,58							0	-707,52	-636,1
5							0	-323,33	1316							0	-370,08	641,83							0	1217,9	494,15							0	1386,32	494,82
VCO2 relative to t=0 (ml:h:kg)
RAT	Lean Tap t=0 Day	Lean Tap 1.5 mo Day	Lean Tap 3 mo Day	Lean Filter t=0 Day	Lean Filter 1.5 mo Day	Lean Filter 3 mo Day	Lean Filter + Diet t=0 Day	Lean Filter + Diet 1.5 mo Day	Lean Filter + Diet 3 mo Day	Lean Tap t=0 Night	Lean Tap 1.5 mo Night	Lean Tap 3 mo Night	Lean Filter t=0 Night	Lean Filter 1.5 mo Night	Lean Filter 3 mo Night	Lean Filter + Diet t=0 Night	Lean Filter + Diet 1.5 mo Night	Lean Filter + Diet 3 mo Night	Obese Tap t=0 Day	Obese Tap 1.5 mo Day	Obese Tap 3 mo Day	Obese Filter t=0 Day	Obese Filter 1.5 mo Day	Obese Filter 3 mo Day	Obese Filter + Diet t=0 Day	Obese Filter + Diet 1.5 mo Day	Obese Filter + Diet 3 mo Day	Obese Tap t=0 Night	Obese Tap 1.5 mo Night	Obese Tap 3 mo Night	Obese Filter t=0 Night	Obese Filter 1.5 mo Night	Obese Filter 3 mo Night	Obese Filter + Diet t=0 Night	Obese Filter + Diet 1.5 mo Night	Obese Filter + Diet 3 mo Night
1	0	-309,75	-946,67	0	637,42	368,67	0	275,83	-518,67	0	-371,25	-1593,33	0	503	118,92	0	-942,42	-1633,33	0	-440,02	-1274,52	0	-49,6	-333,18	0	-31,12	-461,87	0	-567,95	-994,95	0	138,63	-376,45	0	-210,6	-605,35
2	0	-639,92	-156,58	0	-580,08	-409,75	0	397,58	-491,83	0	-1316,42	-815,83	0	-1000,67	-1258,25	0	140,33	-743,83	0	-428,18	-694,1	0	-630,67	-449,5	0	-80,86	-228,02	0	-960,93	-975,35	0	-1124	-1265,33	0	-457,17	-507
3	0	46,08	-1206,67	0	-718,33	357,83	0	201,58	918,17	0	-429,42	-1567,5	0	-1823,33	-597,33	0	299,75	677,92	0	-1201,61	-1023,77	0	672,95	458,86	0	-54,55	-176,64	0	-1224,22	-1234,13	0	582,02	144,85	0	-203,87	-283,7
4								-526,83	11,92							0	-1027,67	-604								-518,01	-472,01							0	-760,98	-869,4
5								-276,33	1326,58							0	-368,42	611,33								1279,11	445,03							0	1435,47	381,72
