# Supplementary material for: Intestinal Effects of Filtered Alkalinized Water in Lean and Obese Zucker Rats
Source: Microorganisms. 2024 Feb 2;12(2):316. doi: 10.3390/microorganisms12020316 (PMC10892922; doi:10.3390/microorganisms12020316)
Supplement: Supplementary file 1 [file microorganisms-12-00316-s001.zip › Table S5. Data Figure 5.csv]

Small Intestine Mucin
RAT	Tap-1	Tap-2	Tap-3	Tap-4	Tap-5	Tap-6	Filter-1	Filter-2	Filter-3	Filter-4	Filter-5	Filter-6	Filter + Diet-1	Filter + Diet-2	Filter + Diet-3	Filter + Diet-4	Filter + Diet-5	Filter + Diet-6
Lean	1,07	0,71	0,76	1,13	1,24	1,09	0,68	1,24	1,23		0,91		0,94		0,94	1,13	1,06	1,08
Obese	0,99	1,38	1,24	0,78	0,76	0,85	1,52	1,40		1,13	1,09	0,98	1,17	1,07	1,49	1,42	1,29	1,55
Colon Mucin
RAT	Tap-1	Tap-2	Tap-3	Tap-4	Tap-5	Tap-6	Filter-1	Filter-2	Filter-3	Filter-4	Filter-5	Filter-6	Filter + Diet-1	Filter + Diet-2	Filter + Diet-3	Filter + Diet-4	Filter + Diet-5	Filter + Diet-6
Lean	0,97111068	0,77294734	0,89944148	1,35249937	1,00400114	1,44030801	1,25974329	1,48449459	1,44620612	1,25817456	1,31856252		1,17782055		1,26514404		1,43455952	1,45615113
Obese	1,00855977	1,28938256	0,82690343	0,85465356	1,15050362	0,86999706	1,21970805			1,01715929	1,16874359	0,92564199	1,14884386	1,3234503	1,38145386	1,17364784	1,09426912	1,06153874
