# Supplementary material for: Intestinal Effects of Filtered Alkalinized Water in Lean and Obese Zucker Rats
Source: Microorganisms. 2024 Feb 2;12(2):316. doi: 10.3390/microorganisms12020316 (PMC10892922; doi:10.3390/microorganisms12020316)
Supplement: Supplementary file 1 [file microorganisms-12-00316-s001.zip › Table S6. Data Figure 6.csv]

F4/80 Smal Intestine							F4/80 Colon
RAT	Lean Tap	Lean Filter	Lean Filter + Diet	Obese Tap	Obese Filter	Obese Filter + Diet	RAT	Lean Tap	Lean Filter	Lean Filter + Diet	Obese Tap	Obese Filter	Obese Filter + Diet
L1	91						L1	39
L2	87						L2	141
L3	120						L3	156
L31	107						L31	101
L32	149						L32	122
L33	46						L33	42
L4		34					L4		110
L6		86					L6		101
L34		33					L34		59
L35		69					L35		38
L36		69					L36		30
L7			55				L7			122
L8			56				L8			56
L9			110				L9			39
L10			44				L10			133
L11			87				L11			112
L12			56				L12			32
F1				72			F1				85
F2				98			F2				122
F3				124			F3				94
F16				114			F16				117
F17				88			F17				96
F18				103			F18				87
F4					68		F4					67
F5					85		F5					38
F6					73		F6
F13					92		F13
F14					90		F14					47
F15					79		F15					43
F7						82	F7						53
F8						131	F8						96
F9						80	F9						75
F10						75	F10						79
F11							F11						101
F12						51	F12
