# Supplementary material for: Intestinal Effects of Filtered Alkalinized Water in Lean and Obese Zucker Rats
Source: Microorganisms. 2024 Feb 2;12(2):316. doi: 10.3390/microorganisms12020316 (PMC10892922; doi:10.3390/microorganisms12020316)
Supplement: Supplementary file 1 [file microorganisms-12-00316-s001.zip › Table S7. Data Figure 7.csv]

mRNA Small Intestine (-ddct)
RAT	Lean Tap IL-1beta	Lean Filter IL-1beta	Lean Filter + Diet IL-1beta	Obese Tap IL-1beta	Obese Filter IL-1beta	Obese Filter + Diet IL-1beta	Lean Tap IL-10	Lean Filter IL-10	Lean Filter + Diet IL-10	Obese Tap IL-10	Obese Filter IL-10	Obese Filter + Diet IL-10
2	0,71						0,48
3	-1,44						-0,21
34	1,55						1,13
35	-0,31						-0,42
36	-0,5						-0,97
4		-1,5						-0,54
6		0,57						1,48
31		-0,21						-0,59
32		0,68						-2,58
33		0,63						-4,14
7			1,74						2,6
8			-0,09						-0,05
9			-0,38						-1,12
10			0,66						-1,64
11			2,38						0,13
12			1,76						1,82
1										-2,11
2				-1,58						-0,15
3				-1,47						0,63
16				0,48						3,6
18				2,57						-1,96
4					0,43						0,55
5					-2,92						3,82
6					2,92						1,83
13					-4,9						-0,64
14					1,82						-0,55
7						-4,65						1,13
8						-4,37						-0,09
9						-4,24						-0,33
10						-4,38						-2,25
11						-5,89						-2,24
12						-3,22						-0,29
mRNA Colon (-ddct)
RAT	Lean Tap IL-1beta	Lean Filter IL-1beta	Lean Filter + Diet IL-1beta	Obese Tap IL-1beta	Obese Filter IL-1beta	Obese Filter + Diet IL-1beta	Lean Tap IL-10	Lean Filter IL-10	Lean Filter + Diet IL-10	Obese Tap IL-10	Obese Filter IL-10	Obese Filter + Diet IL-10
2	2,93						5,09
3	-0,54						-1,68
34							0,79
35	-1,37						-1,18
36	-1,02						-3,02
4		1,25						-0,68
6		-0,94						-0,41
31		2,77						1,25
32		1,1						0,7
33		3,1						1,77
7			2,56						3,61
8			0,76						-0,62
9			-0,24						-1,31
10
11			0,65						0,42
12			-1,1						-1,7
1				0,76						0,68
2				3,57						0,07
3				2,03						-2,06
16				-3,54						2,46
17										3,22
18				-2,82						-4,38
4					-4,03						-1,32
5					0,71						4,04
6					1,37						0,35
13					-1,19						1,22
14					-3,97						0,13
15					-3,55						2,62
7						0,82						0,78
8						-1,07						1,69
9						1,7						-3,63
10						-1,15						1,78
11						-3,4						-0,8
12						-2,99						0,33
