# Supplementary material for: Intestinal Effects of Filtered Alkalinized Water in Lean and Obese Zucker Rats
Source: Microorganisms. 2024 Feb 2;12(2):316. doi: 10.3390/microorganisms12020316 (PMC10892922; doi:10.3390/microorganisms12020316)
Supplement: Supplementary file 1 [file microorganisms-12-00316-s001.zip › Table S8. Data Figure 8.csv]

	4-HNE Small Intestine
RAT	Lean Tap	Lean Filter	Lean Filter + Diet	Obese Tap	Obese Filter	Lean Filter + Diet	All Tap	All Filter	All Filter + Diet
L1	117,47	91,01	88,71				117,47	91,01	88,71
L2	102,83	75,32	93,33				102,83	75,32	93,33
L3	89,69	91,27	92,98				89,69	91,27	92,98
L4	98,94	86,11	94,43				98,94	86,11	94,43
L5	99,45	96,41	95,87				99,45	96,41	95,87
L6	91,61		94,42				91,61		94,42
O1				84,51	81,65	121,09	84,51	81,65	121,09
O2				105,37	80,34	90,91	105,37	80,34	90,91
O3				100,34	102,71	94,79	100,34	102,71	94,79
O4				97,09	86,51	88,65	97,09	86,51	88,65
O5				108,90	98,33	97,46	108,90	98,33	97,46
O6				103,79	90,32	87,00	103,79	90,32	87,00
	4-HNE Colon
RAT	Lean Tap	Lean Filter	Lean Filter + Diet	Obese Tap	Obese Filter	Lean Filter + Diet	All Tap	All Filter	All Filter + Diet
L1	111,94	80,09	97,15				111,94	80,09	97,15
L2	97,01	92,62	88,39				97,01	92,62	88,39
L3	108,14	89,73	98,05				108,14	89,73	98,05
L4	141,34	95,53	96,62				141,34	95,53	96,62
L5	83,67	84,13	78,35				83,67	84,13	78,35
L6	57,91		81,79				57,91		81,79
O1				132,03	98,05	113,29	132,03	98,05	113,29
O2				87,78	73,77	96,15	87,78	73,77	96,15
O3				108,28	71,90	110,81	108,28	71,90	110,81
O4				112,18	105,02	95,17	112,18	105,02	95,17
O5				76,03	121,02	93,74	76,03	121,02	93,74
O6				83,68	92,98	85,09	83,68	92,98	85,09
