# Supplementary material for: Intestinal Effects of Filtered Alkalinized Water in Lean and Obese Zucker Rats
Source: Microorganisms. 2024 Feb 2;12(2):316. doi: 10.3390/microorganisms12020316 (PMC10892922; doi:10.3390/microorganisms12020316)
Supplement: Supplementary file 1 [file microorganisms-12-00316-s001.zip › Table S9. Data Figure 9.csv]

Akermansia muciniphila																			Bacteroides fragilis Group																			Bifidobacterium spp.
RAT	Lean Tap t=0	Lean Tap 1.5 mo	Lean Tap 3 mo	Lean Filter t=0	Lean Filter 1.5 mo	Lean Filter 3 mo	Lean Filter + Diet t=0	Lean Filter + Diet 1.5 mo	Lean Filter + Diet 3 mo	Obese Tap t=0	Obese Tap 1.5 mo	Obese Tap 3 mo	Obese Filter t=0	Obese Filter 1.5 mo	Obese Filter 3 mo	Obese Filter + Diet t=0	Obese Filter + Diet 1.5 mo	Obese Filter + Diet 3 mo	RAT	Lean Tap t=0	Lean Tap 1.5 mo	Lean Tap 3 mo	Lean Filter t=0	Lean Filter 1.5 mo	Lean Filter 3 mo	Lean Filter + Diet t=0	Lean Filter + Diet 1.5 mo	Lean Filter + Diet 3 mo	Obese Tap t=0	Obese Tap 1.5 mo	Obese Tap 3 mo	Obese Filter t=0	Obese Filter 1.5 mo	Obese Filter 3 mo	Obese Filter + Diet t=0	Obese Filter + Diet 1.5 mo	Obese Filter + Diet 3 mo	RAT	Lean Tap t=0	Lean Tap 1.5 mo	Lean Tap 3 mo	Lean Filter t=0	Lean Filter 1.5 mo	Lean Filter 3 mo	Lean Filter + Diet t=0	Lean Filter + Diet 1.5 mo	Lean Filter + Diet 3 mo	Obese Tap t=0	Obese Tap 1.5 mo
L01	0	-4,09	-4,6																L01	0	0,52	-0,6																L01	0	0,08	-0,2
L02	0	-0,5	-3,37																L02	0	-0,27	-0,21																L02	0	0,52	0,82
L03	0	-3,27	-4,44																L03	0	0,94	-0,29																L03	0	0,6	0,42
L34	0	0,23	-2,66																L34	0	-1,56	-1,42																L34	0	-0,89	-0,76
L35	0	-1,3	-2,23																L35	0	-0,95	-0,42																L35	0	-0,77	-0,39
L36	0	-4,95	-1,84																L36	0	-0,33	-0,68																L36	0	-0,34	-0,4
L04				0	-4,1	-3,16													L04				0	-0,44	-1,37													L04				0	-0,33	-0,56
L06				0	-0,28	1,07													L06				0	-1,04	0,09													L06				0	-0,25	-0,52
L31				0	-0,93	2,37													L31				0	-0,7	-0,12													L31				0	0,03	-0,27
L32				0	-1,57	1,67													L32				0	0,48	-0,25													L32				0	0,83	0,95
L33				0	-1,57	2,5													L33				0	-0,72	-0,27													L33				0	-0,12	0,54
L07							0	-3,21	-0,25										L07							0	0,07	-1,21										L07							0	0,03	-0,85
L08							0	-1,75	-0,87										L08							0	0,1	-0,39										L08							0	-1,87	-0,35
L09							0	-0,5	-0,39										L09							0	0,7	-1,62										L09							0	-0,88	-0,38
L10							0	-0,7	-1,87										L10							0	-0,73	0,13										L10							0	0,39	1,39
L11							0	1,1	0,48										L11							0	-0,91	-0,78										L11							0	0,12	-0,27
L12							0	-0,57	-2,11										L12							0	-0,08	-0,75										L12							0	0,88	0,57
F01										0	-0,19	-0,67							F01										0	-0,44	-0,07							F01										0	0,69
F02										0	-2,46	-1,35							F02										0	-1,35	0,26							F02										0	0,2
F03										0	0,22	-0,29							F03										0	-0,99	-0,38							F03										0	-0,38
F16										0	3,14	-0,32							F16										0	0,61	0,64							F16										0	-0,8
F17										0	1,79	0,13							F17										0	-0,04	-0,3							F17										0	-1,73
F18										0	1,91	0,4							F18										0	-0,32	-0,09							F18										0	-0,87
F04													0	-4,07	-0,08				F04													0	-0,15	0,41				F04
F05													0	-2,87	1,55				F05													0	-0,37	0,67				F05
F06													0	-3,4	-0,54				F06													0	-1,42	-0,84				F06
F13													0	2,49	4,07				F13													0	-0,11	-0,67				F13
F14													0	1,46	3,67				F14													0	0,45	-0,44				F14
F15													0	1,82	2,92				F15													0	-0,27	-0,05				F15
F07																0	-2,77	-0,92	F07																0	-0,21	0,07	F07
F08																0	-0,19	-2,04	F08																0	0,16	0,19	F08
F09																0	-0,1	-2,19	F09																0	0,33	0,42	F09
F10																0	2,52	3,28	F10																0	-0,45	0,34	F10
F11																0	-0,18	4,34	F11																0	0,41	0,76	F11
F12																0	-0,11	4,23	F12																0	-0,03	0,25	F12
Clostridium cluster IV																			Enterobacteriaceae																			Enterococus spp.
RAT	Lean Tap t=0	Lean Tap 1.5 mo	Lean Tap 3 mo	Lean Filter t=0	Lean Filter 1.5 mo	Lean Filter 3 mo	Lean Filter + Diet t=0	Lean Filter + Diet 1.5 mo	Lean Filter + Diet 3 mo	Obese Tap t=0	Obese Tap 1.5 mo	Obese Tap 3 mo	Obese Filter t=0	Obese Filter 1.5 mo	Obese Filter 3 mo	Obese Filter + Diet t=0	Obese Filter + Diet 1.5 mo	Obese Filter + Diet 3 mo	RAT	Lean Tap t=0	Lean Tap 1.5 mo	Lean Tap 3 mo	Lean Filter t=0	Lean Filter 1.5 mo	Lean Filter 3 mo	Lean Filter + Diet t=0	Lean Filter + Diet 1.5 mo	Lean Filter + Diet 3 mo	Obese Tap t=0	Obese Tap 1.5 mo	Obese Tap 3 mo	Obese Filter t=0	Obese Filter 1.5 mo	Obese Filter 3 mo	Obese Filter + Diet t=0	Obese Filter + Diet 1.5 mo	Obese Filter + Diet 3 mo	RAT	Lean Tap t=0	Lean Tap 1.5 mo	Lean Tap 3 mo	Lean Filter t=0	Lean Filter 1.5 mo	Lean Filter 3 mo	Lean Filter + Diet t=0	Lean Filter + Diet 1.5 mo	Lean Filter + Diet 3 mo	Obese Tap t=0	Obese Tap 1.5 mo
L01	0	-0,16	-1,11																L01	0	0,83	-0,07																L01	0	-0,17	-0,56
L02	0	-0,54	-0,44																L02	0	1,03	0,54																L02	0	-0,17	-0,34
L03	0	0,63	-0,3																L03	0	1,41	0,34																L03	0	0,75	0,39
L34	0	0,08	-0,08																L34	0	0,39	0,63																L34	0	-0,03	0,13
L35	0	-0,74	-0,69																L35	0	-0,05	0,36																L35	0	-0,03	0
L36	0	-1,09	-0,59																L36	0	0,79	0,19																L36	0	0,2	0,67
L04				0	-0,18	-0,73													L04				0	-0,1	-0,3													L04				0	-0,45	0
L06				0	-0,53	-0,4													L06				0	-0,46	0,83													L06				0	0,01	0,76
L31				0	-0,26	-1,18													L31				0	-0,11	0,26													L31				0	-0,21	-0,36
L32				0	0,57	0,07													L32				0	0,01	0,38													L32				0	-0,04	-0,07
L33				0	-0,49	-0,04													L33				0	-0,79	-0,16													L33				0	-0,6	-0,09
L07							0	-0,06	-1,09										L07							0	0,17	-0,45										L07							0	1,3	0,18
L08							0	0,17	0,08										L08							0	0,37	-0,06										L08							0	1,12	0,51
L09							0	-0,37	-0,97										L09							0	0,39	-0,21										L09							0	0,17	0,16
L10							0	-0,51	0,83										L10							0	1,38	0,42										L10							0	1,41	1,47
L11							0	-1,61	-1,55										L11							0	-0,16	-0,61										L11							0	1,13	0,92
L12							0	-1,12	-1,07										L12							0	-0,19	-0,97										L12							0	0,67	1,2
F01										0	-0,49	-0,1							F01										0	0,4	0,88							F01										0	-2,81
F02										0	-0,5	-0,57							F02										0	0,55	0,03							F02										0	-1,46
F03										0	-0,97	-0,05							F03										0	1,65	-0,23							F03										0	-1,62
F16										0	-0,29	0,07							F16										0	-0,14	-0,02							F16										0	-0,36
F17										0	-0,65	-0,34							F17										0	-0,73	-0,65							F17										0	-0,75
F18										0	-0,79	-0,83							F18										0	-0,49	-0,88							F18										0	-0,58
F04													0	-0,08	-0,11				F04													0	0,21	-0,15				F04
F05													0	0,27	-0,29				F05													0	0,24	-0,57				F05
F06													0	-0,32	-0,34				F06													0	0,6	-0,56				F06
F13													0	-0,46	-0,92				F13													0	-0,09	0,77				F13
F14													0	-0,7	-0,48				F14													0	0,18	0,85				F14
F15													0	-0,01	0,3				F15													0	0,7	0,16				F15
F07																0	-0,15	0,44	F07																0	0,85	0,47	F07
F08																0	-0,32	0,08	F08																0	0,58	0,41	F08
F09																0	-0,18	0,55	F09																0	0,96	0,2	F09
F10																0	-0,27	-0,05	F10																0	-0,85	-0,57	F10
F11																0	0,69	0,49	F11																0	-0,55	0,59	F11
F12																0	-0,05	-0,27	F12																0	-0,68	-0,07	F12
Faecalibacterium praustnizii																			Blautia coccoides-Eubacterium rectale Group																			Lactobacillus spp.
RAT	Lean Tap t=0	Lean Tap 1.5 mo	Lean Tap 3 mo	Lean Filter t=0	Lean Filter 1.5 mo	Lean Filter 3 mo	Lean Filter + Diet t=0	Lean Filter + Diet 1.5 mo	Lean Filter + Diet 3 mo	Obese Tap t=0	Obese Tap 1.5 mo	Obese Tap 3 mo	Obese Filter t=0	Obese Filter 1.5 mo	Obese Filter 3 mo	Obese Filter + Diet t=0	Obese Filter + Diet 1.5 mo	Obese Filter + Diet 3 mo	RAT	Lean Tap t=0	Lean Tap 1.5 mo	Lean Tap 3 mo	Lean Filter t=0	Lean Filter 1.5 mo	Lean Filter 3 mo	Lean Filter + Diet t=0	Lean Filter + Diet 1.5 mo	Lean Filter + Diet 3 mo	Obese Tap t=0	Obese Tap 1.5 mo	Obese Tap 3 mo	Obese Filter t=0	Obese Filter 1.5 mo	Obese Filter 3 mo	Obese Filter + Diet t=0	Obese Filter + Diet 1.5 mo	Obese Filter + Diet 3 mo	RAT	Lean Tap t=0	Lean Tap 1.5 mo	Lean Tap 3 mo	Lean Filter t=0	Lean Filter 1.5 mo	Lean Filter 3 mo	Lean Filter + Diet t=0	Lean Filter + Diet 1.5 mo	Lean Filter + Diet 3 mo	Obese Tap t=0	Obese Tap 1.5 mo
L01	0	0	-0,28																L01	0	-0,62	-0,67																L01	0	-0,03	-0,71
L02	0	-0,58	0,22																L02	0	-0,38	-0,04																L02	0	-0,27	-0,48
L03	0	0,35	-0,05																L03	0	-0,24	-0,32																L03	0	0,37	-0,05
L34	0	0	-0,12																L34	0	0,2	-0,55																L34	0	0,1	-0,19
L35	0	0,48	0,17																L35	0	-0,48	-0,79																L35	0	0,09	-0,04
L36	0	0,29	-0,27																L36	0	-0,42	-1,06																L36	0	-0,05	0,46
L04				0	0,03	-0,2													L04				0	-0,17	-0,5													L04				0	-0,55	-0,56
L06				0	-0,86	-0,44													L06				0	-0,26	-1,39													L06				0	-0,2	-0,11
L31				0	0,14	0,02													L31				0	-0,4	-1,32													L31				0	-0,22	-0,7
L32				0	0,99	0,93													L32				0	1,28	0,54													L32				0	0,5	-0,07
L33				0	0,25	0,63													L33				0	-0,09	-0,17													L33				0	-0,73	-0,08
L07							0	-0,17	-0,47										L07							0	0,13	-0,93										L07							0	-0,02	-0,37
L08							0	0,1	0,46										L08							0	-2,69	-0,32										L08							0	-0,27	-0,77
L09							0	-0,38	-0,1										L09							0	-0,83	-1,09										L09							0	-0,53	-0,99
L10							0	0,14	1,34										L10							0	-0,25	0,6										L10							0	-0,06	0,1
L11							0	-0,31	-0,21										L11							0	-1,51	-1,51										L11							0	-0,51	-0,82
L12							0	0,13	-0,16										L12							0	-0,63	-1,02										L12							0	-0,1	-0,34
F01										0	-0,76	-0,32							F01										0	-0,47	0,12							F01										0	0,35
F02										0	0,43	0,23							F02										0	-0,16	-0,47							F02										0	-0,31
F03										0	-1,2	-0,39							F03										0	-2,32	0,54							F03										0	0,04
F16										0	-0,14	0,16							F16										0	-1,48	-0,11							F16										0	-0,2
F17										0	-0,66	0,46							F17										0	-2,2	-0,77							F17										0	-0,52
F18										0	-0,64	-0,57							F18										0	-0,71	-0,93							F18										0	-0,84
F04													0	0,42	0,65				F04													0	-1,56	-0,2				F04
F05													0	0,48	0,68				F05													0	-0,33	0,13				F05
F06													0	0,2	-0,67				F06													0	-0,43	-0,64				F06
F13													0	-0,08	-0,38				F13													0	-0,75	-1,31				F13
F14													0	-0,6	-0,79				F14													0	-0,18	-0,54				F14
F15													0	-0,68	0,1				F15													0	1	-0,32				F15
F07																0	-0,72	0,69	F07																0	-0,69	-0,04	F07
F08																0	-0,11	0,78	F08																0	-0,53	0,02	F08
F09																0	-0,53	0,75	F09																0	-0,86	-0,04	F09
F10																0	-0,69	-0,52	F10																0	-0,66	-0,53	F10
F11																0	-0,56	0,12	F11																0	-0,51	0,02	F11
F12																0	0,22	-0,41	F12																0	-0,24	-0,73	F12
[truncated: 7 more columns]
